# Supplementary material for: Impact of the Acceptance of Disability on Self-Esteem among Adults with Disabilities: A Four-Year Follow-Up Study
Source: Int J Environ Res Public Health. 2022 Mar 24;19(7):3874. doi: 10.3390/ijerph19073874 (PMC8997373; doi:10.3390/ijerph19073874)
Supplement: Supplementary file 1 [file ijerph-19-03874-s001.zip]

Archive with 1 entries (1 files):
- ijerph-1611888-supplementary.pdf
